# Supplementary material for: Mild Endurance Exercise during Fasting Increases Gastrocnemius Muscle and Prefrontal Cortex Thyroid Hormone Levels through Differential BHB and BCAA-Mediated BDNF-mTOR Signaling in Rats
Source: Nutrients. 2022 Mar 10;14(6):1166. doi: 10.3390/nu14061166 (PMC8952016; doi:10.3390/nu14061166)
Supplement: Supplementary file 1 [file nutrients-14-01166-s001.zip]

Archive with 1 entries (1 files):
- nutrients-1615489-supplementary.pdf
